# Supplementary material for: Effects of LED photoperiods and light qualities on in vitro growth and chlorophyll fluorescence of Cunninghamia lanceolata
Source: BMC Plant Biol. 2020 Jun 9;20:269. doi: 10.1186/s12870-020-02480-7 (PMC7285490; doi:10.1186/s12870-020-02480-7)
Supplement: Supplementary file 1 — Additional file 1. [file 12870_2020_2480_MOESM1_ESM.xlsx]

## Sheet: Sheet1
Photoperiod/ h·d-1	Light quality	Height/cm	Dry weight /mg	Rooting rate/%	Average root number	Root length/cm	Root surface area/cm2	Root volume/cm3	Chlorophyll a content/mg·g-1 FW	Chlorophyll b content/mg·g-1 FW	Chlorophyll a/b	Total chlorophyll content/mg·g-1 FW	Fv/Fo	Fv/Fm	Y(II)	qP	NPQ/4	ETRII
8	R/B (88.9% red+11.1% blue)	1.78	23.08	31	0.52	1.12418	0.330393	0.344336	0.938591	0.574984	1.63238	1.51358	1.25803	0.80877	0.0381111	0.075	0.219278	2.17778
	R/B (88.9% red+11.1% blue)	1.74	23.12	32.5	0.48	1.08	0.332	0.34	1.05726	0.647621	1.63253	1.70488	1.46185	0.825047	0.0335556	0.078	0.187389	2.58889
	R/B (88.9% red+11.1% blue)	1.68	23	34	0.53	1.1	0.3294	0.339	1.07532	0.653614	1.6452	1.72894	1.4006	0.809	0.0311667	0.082	0.168556	2.51667
	R/B/P (80.0% red+10.0% blue+10.0% purple)	1.68	34.64	9.1	0.18	0.196727	0.0863341	0.121075	0.530421	0.384445	1.3797	0.914866	1.39281	0.808397	0.0356667	0.039	0.263778	1.71667
	R/B/P (80.0% red+10.0% blue+10.0% purple)	1.64	34.58	10.6	0.2	0.19	0.082	0.12	0.588081	0.408647	1.43909	0.996728	1.29536	0.809163	0.0346667	0.035	0.212111	1.63333
	R/B/P (80.0% red+10.0% blue+10.0% purple)	1.62	34.62	10.8	0.21	0.2	0.083	0.119	0.571652	0.40551	1.40971	0.977162	1.35654	0.817367	0.0388333	0.04	0.225778	1.74167
	R/B/P/G (72.7% red+9.1% blue+9.1% purple+9.1% green)	2	29.26	75.6	2.04	1.48054	0.470498	0.624731	1.31263	0.746303	1.75885	2.05893	1.71673	0.853015	0.0436111	0.08675	0.176833	4.41111
	R/B/P/G (72.7% red+9.1% blue+9.1% purple+9.1% green)	2.08	29.2	76.8	2.06	1.46	0.468	0.62	1.51037	0.826957	1.82642	2.33733	1.75465	0.855408	0.0507222	0.101917	0.174	5.12778
	R/B/P/G (72.7% red+9.1% blue+9.1% purple+9.1% green)	2.12	29.16	77.2	2.07	1.478	0.467	0.6199	1.46445	0.799071	1.83269	2.26352	1.78973	0.852254	0.0541111	0.0966667	0.163333	5.68333
	W (12.7% red+3.9% blue+83.4% green)	2.01	23.18	68.9	2.51	1.27705	0.456758	0.446369	0.632501	0.463311	1.36518	1.09581	1.31267	0.799102	0.055	0.078	0.183667	3.7
	W (12.7% red+3.9% blue+83.4% green)	1.96	23.16	67.2	2.44	1.27	0.457	0.44	0.637365	0.463235	1.3759	1.1006	1.46355	0.807957	0.05	0.071	0.152556	3.4
	W (12.7% red+3.9% blue+83.4% green)	1.96	23.12	66.5	2.46	1.268	0.452	0.436	0.66358	0.479802	1.38303	1.14338	1.43101	0.801617	0.046	0.067	0.156611	3.5
16	R/B (88.9% red+11.1% blue)	2.4	37.46	73.3	2.87	2.53618	0.662969	0.789004	1.29676	0.640765	2.02377	1.93752	1.21153	0.803321	0.0305	0.061	0.320278	3.07778
	R/B (88.9% red+11.1% blue)	2.42	37.2	72.8	2.86	2.532	0.66	0.78	1.29407	0.71953	1.79849	2.0136	1.28466	0.79532	0.0363333	0.0632222	0.205333	3.51111
	R/B (88.9% red+11.1% blue)	2.38	37	72	2.82	2.5	0.652	0.779	1.2963	0.720216	1.79988	2.01652	1.35199	0.77795	0.0392778	0.0605556	0.124667	3.13333
	R/B/P (80.0% red+10.0% blue+10.0% purple)	2.4	46.6	66.7	3.64	3.85963	1.18082	0.802722	1.11641	0.642574	1.73741	1.75899	1.23252	0.798886	0.033	0.075	0.205167	3.21667
	R/B/P (80.0% red+10.0% blue+10.0% purple)	2.45	46	65	3.6	3.86	1.18	0.8	1.23175	0.694682	1.77311	1.92643	1.4048	0.779104	0.0375	0.063	0.1235	3.69444
	R/B/P (80.0% red+10.0% blue+10.0% purple)	2.46	45.8	65.8	3.58	3.84	1.176	0.794	1.16873	0.649777	1.79866	1.8185	1.26368	0.7872	0.034	0.055	0.174333	3.32778
	R/B/P/G (72.7% red+9.1% blue+9.1% purple+9.1% green)	2.64	33	95.9	4.48	5.95164	1.9271	1.02005	1.26768	0.708626	1.78892	1.9763	1.36431	0.792378	0.0661667	0.153889	0.162889	6.37778
	R/B/P/G (72.7% red+9.1% blue+9.1% purple+9.1% green)	2.6	32.8	95.8	4.46	5.94	1.92	1.02	1.39812	0.741047	1.88669	2.13917	1.43972	0.763359	0.0653333	0.132778	0.1515	6.49444
	R/B/P/G (72.7% red+9.1% blue+9.1% purple+9.1% green)	2.64	32.5	95.8	4.4	5.948	1.918	1.016	1.38649	0.723016	1.91765	2.10951	1.46092	0.795439	0.0601111	0.127167	0.137778	6.88333
	W (12.7% red+3.9% blue+83.4% green)	2.4	20.6	86.7	4.6	4.71396	1.49398	1.0254	1.13973	0.645809	1.76481	1.78554	1.297	0.800916	0.0525556	0.103678	0.213667	5.08333
	W (12.7% red+3.9% blue+83.4% green)	2.4	20	86.2	4.68	4.7	1.49	1.02	1.08613	0.62319	1.74286	1.70932	1.25465	0.815671	0.0604444	0.104278	0.251167	5.83889
	W (12.7% red+3.9% blue+83.4% green)	2.44	21	86.9	4.62	4.719	1.488	1.014	1.15939	0.647249	1.79126	1.80664	1.30817	0.787906	0.0643333	0.0992222	0.196389	6.21111
24	R/B (88.9% red+11.1% blue)	2.7	35.4	85.2	1.83	2.44342	0.719472	0.9356	0.759963	0.462644	1.64265	1.22261	1.3873	0.785777	0.0266667	0.075	0.178333	4.7
	R/B (88.9% red+11.1% blue)	2.72	35.8	85.8	1.85	2.42	0.71	0.93	0.882993	0.51319	1.7206	1.39618	1.48721	0.81004	0.0501667	0.075	0.154056	5.18333
	R/B (88.9% red+11.1% blue)	2.71	35.2	85.1	1.86	2.426	0.721	0.928	0.873056	0.511597	1.70653	1.38465	1.44247	0.781183	0.0445	0.082	0.117889	4.56667
	R/B/P (80.0% red+10.0% blue+10.0% purple)	2.5	43.6	68.2	2.45	2.04616	0.553891	0.723898	0.319751	0.212182	1.50696	0.531933	1.58473	0.833321	0.0373333	0.0275	0.175389	3.76667
	R/B/P (80.0% red+10.0% blue+10.0% purple)	2.54	43	66.8	2.43	2.041	0.55	0.72	0.315356	0.235529	1.33893	0.550885	1.55649	0.8103	0.0393333	0.00916667	0.179444	3.98333
	R/B/P (80.0% red+10.0% blue+10.0% purple)	2.53	43.2	67.2	2.41	2.042	0.548	0.719	0.326858	0.224543	1.45566	0.551401	1.5771	0.834771	0.0518333	0.0551667	0.213389	5.28333
	R/B/P/G (72.7% red+9.1% blue+9.1% purple+9.1% green)	2.1	37.3	75	3.94	1.85766	0.630117	0.718425	0.27164	0.247948	1.09555	0.519588	1.73179	0.842027	0.065	0.0783333	0.147611	6.66667
	R/B/P/G (72.7% red+9.1% blue+9.1% purple+9.1% green)	2.12	37	75.8	3.92	1.84	0.63	0.72	0.298032	0.258852	1.15136	0.556885	1.60742	0.841382	0.078	0.0953333	0.182333	7.98333
	R/B/P/G (72.7% red+9.1% blue+9.1% purple+9.1% green)	2.14	36.4	76	3.9	1.852	0.628	0.712	0.305144	0.263165	1.15952	0.56831	1.7328	0.844902	0.0706667	0.0848333	0.153667	7.28333
	W (12.7% red+3.9% blue+83.4% green)	2.2	27.1	61.4	1.45	1.56958	0.502918	0.668375	0.310844	0.268838	1.15625	0.579682	1.95095	0.84818	0.052	0.0966667	0.131778	4.5
	W (12.7% red+3.9% blue+83.4% green)	2.21	26.9	61.2	1.48	1.56	0.49	0.66	0.350042	0.288494	1.21334	0.638536	1.66671	0.85371	0.048	0.1045	0.253222	5.2
	W (12.7% red+3.9% blue+83.4% green)	2.23	27.5	61.6	1.46	1.559	0.504	0.659	0.353283	0.288031	1.22654	0.641314	1.94441	0.826454	0.045	0.0888333	0.151389	5.1
